# Supplementary material for: Anti-Biofilm and Anti-Inflammatory Properties of the Truncated Analogs of the Scorpion Venom-Derived Peptide IsCT against Pseudomonas aeruginosa
Source: Antibiotics (Basel). 2024 Aug 16;13(8):775. doi: 10.3390/antibiotics13080775 (PMC11352108; doi:10.3390/antibiotics13080775)
Supplement: Supplementary file 1 [file antibiotics-13-00775-s001.zip]

Archive with 1 entries (1 files):
- antibiotics-3133761-supplementary.xlsx
