# Supplementary material for: Anti-Biofilm and Anti-Inflammatory Properties of the Truncated Analogs of the Scorpion Venom-Derived Peptide IsCT against Pseudomonas aeruginosa
Source: Antibiotics (Basel). 2024 Aug 16;13(8):775. doi: 10.3390/antibiotics13080775 (PMC11352108; doi:10.3390/antibiotics13080775)
Supplement: Supplementary file 1 [file antibiotics-13-00775-s001.zip › antibiotics-3133761-supplementary.xlsx]

## Sheet: Table S1
	Table S1. Hemolytic activity of the truncated IsCT analogs.
	% Hemolysis
	Treatment	Exp.1	Exp.2	Exp.3	Mean	SEM
	Untreated control	0	0	0	0	0
	1% Triton X-100	100	100	100	100	100
	IsCT-Δ6-7, 150 μM	0	0.0472729	2.44165	0.829641	0.80612
	IsCT-Δ6-8, 150 μM	1.55869	0.720912	3.45292	1.91084	0.808078
	IsCT-Δ6-9, 150 μM	0.377863	0	1.03049	0.469452	0.300982
	IsCT-Δ7-8, 150 μM	0.251909	2.47592	3.65671	2.12818	0.998141
	IsCT-Δ7-9, 150 μM	0.18106	0	1.13046	0.437175	0.350563

## Sheet: Figure S1
	Figure S1. Effects of the truncated IsCT analogs against P. aeruginosa biofilms.
	Biofilm biomass (OD 550 nm
	Treatment	Exp.1	Exp.2	Mean	SEM
	Untreated control	0.39875	0.490875	0.444812	0.0460625
	IsCT-Δ6-7	0.31025	0.328875	0.319563	0.0093125
	IsCT-Δ6-8	0.26325	0.336375	0.299812	0.0365625
	IsCT-Δ6-9	0.30575	0.351375	0.328562	0.0228125
	IsCT-Δ7-8	0.39275	0.429875	0.411312	0.0185625
	IsCT-Δ7-9	0.41325	0.397875	0.405562	0.0076875

## Sheet: Figure S2
	Figure S2. Effect of IsCT-Δ6-8 peptide on growth of P. aeruginosa.
	OD600nm
	Time (h)	Treatment	Exp.1	Exp.2	Mean	SEM
	0 h	Untreated control	0	0	0	0
		IsCT-Δ6-8	0	0	0	0
	6 h	Untreated control	0.3955	0.39525	0.395375	0.000125
		IsCT-Δ6-8	0.2055	0.2145	0.21	0.0045
	12 h	Untreated control	0.53525	0.54975	0.5425	0.00725
		IsCT-Δ6-8	0.4765	0.468	0.47225	0.00425
	18 h	Untreated control	0.62125	0.59225	0.60675	0.0145
		IsCT-Δ6-8	0.583	0.5965	0.58975	0.00675
	24 h	Untreated control	0.633	0.60875	0.620875	0.012125
		IsCT-Δ6-8	0.545	0.6615	0.60325	0.05825

## Sheet: Figure S3
	Figure S3. Effect of IsCT-Δ6-8 peptide on pyocyanin production in P. aeruginosa.
	Pyocuanin production (%control)
	Treatment	Concentration	Exp.1	Exp.2	Exp.3	Mean	SEM
	Untreated Control	-	100	100	100	100	0
	IsCT-Δ6-8	37.5 µM	124.961	54.7228	69.2308	82.9717	21.4085
		75 µM	120.493	42.0945	46.4441	69.6772	25.4389
		150 µM	76.3482	36.5503	33.8171	48.9052	13.7442

## Sheet: Figure S4
	Figure S4. Effects of IsCT-Δ6-8 peptide on viability of RAW 264.7 macrophages.
	% Vability
	Treatment	Concentration	Exp.1	Exp.2	Mean	SEM
	Untreated Control	-	100	100	100	0
	IsCT-Δ6-8	37.5 µM	109.403	94.4378	101.92	7.48239
		75 µM	102.742	96.3019	99.5221	3.22027
		150 µM	94.4795	100.171	97.3253	2.84579

## Sheet: Figure S5
	Figure S5. Effect of IsCT-Δ6-8 peptide on NO production in P. aeruginosa LPS-stimulated RAW 264.7 macrophages.
	Nitrite (µM)
	Treatment	Concentration	Exp.1	Exp.2	Mean	SEM
	Untreated control	-	1.38889	1.72222	1.55556	0.166667
	P. aeruginosa LPS	-	24.5556	24.5	24.5278	0.0277778
	IsCT-Δ6-8	37.5 µM	24.3889	24.1111	24.25	0.138889
		75 µM	23.8889	23.2222	23.5556	0.333333
		150 µM	21.5	20.6667	21.0833	0.416667

## Sheet: Figure S6
	Figure S6. Effect of IsCT-Δ6-8 peptide on IL-6 production in P. aeruginosa LPS-stimulated RAW 264.7 macrophages.
	IL-6 (pg/mL)
	Treatment	Concentration	Exp.1	Exp.2	Mean	SEM
	Untreated control	-	0	0	0	0
	P. aeruginosa LPS	-	4247.7	3914.36	4081.03	166.667
	IsCT-Δ6-8	37.5 µM	4036.91	3448.68	3742.79	294.118
		75 µM	3953.58	3375.15	3664.36	289.216
		150 µM	3514.85	3093.28	3304.07	210.784
